# Supplementary material for: A microRNA profile associated with Opisthorchis viverrini-induced cholangiocarcinoma in tissue and plasma
Source: BMC Cancer. 2015 Apr 23;15:309. doi: 10.1186/s12885-015-1270-5 (PMC4417245; doi:10.1186/s12885-015-1270-5)
Supplement: Additional file 1: Table S2. — qPCR Plate Layout. [file 12885_2015_1270_MOESM1_ESM.xlsx]

## Sheet: Sheet1
Supplementary Table 2. qPCR Plate Layout.
Pos	miRBase Accession No.	Mature miRNA ID	Pos	miRBase Accession No.	Mature miRNA ID
1	MIMAT0004761	hsa-miR-483-5p	49	MIMAT0000278	hsa-miR-221-3p
2	MIMAT0004796	hsa-miR-576-3p	50	MIMAT0000252	hsa-miR-7-5p
3	MIMAT0019732	hsa-miR-4662a-3p	51	MIMAT0000279	hsa-miR-222-3p
4	MIMAT0022482	hsa-miR-5690	52	MIMAT0004693	hsa-miR-330-5p
5	MIMAT0017988	hsa-miR-3611	53	MIMAT0000258	hsa-miR-181c-5p
6	MIMAT0000439	hsa-miR-153	54	MIMAT0019814	hsa-miR-203b-3p
7	MIMAT0000418	hsa-miR-23b-3p	55	MIMAT0010251	hsa-miR-449c
8	MIMAT0000226	hsa-miR-196a-5p	56	MIMAT0000689	hsa-miR-99b-5p
9	MIMAT0000510	hsa-miR-320a	57	MIMAT0000646	hsa-miR-155-5p
10	MIMAT0000720	hsa-miR-376c-3p	58	MIMAT0000254	hsa-miR-10b-5p
11	MIMAT0000732	hsa-miR-378a-3p	59	MIMAT0002809	hsa-miR-146b-5p
12	MIMAT0002876	hsa-miR-505-3p	60	MIMAT0004594	hsa-miR-132-5p
13	MIMAT0003283	hsa-miR-615-3p	61	MIMAT0000435	hsa-miR-143-3p
14	MIMAT0004911	hsa-miR-874	62	MIMAT0005929	hsa-miR-1275
15	MIMAT0016847	hsa-miR-378c	63	MIMAT0000710	hsa-miR-365a-3p
16	MIMAT0018926	hsa-miR-378d	64	MIMAT0004784	hsa-miR-455-3p
17	MIMAT0000081	hsa-miR-25-3p	65	MIMAT0000421	hsa-miR-122-5p
18	MIMAT0000758	hsa-miR-135b-5p	66	MIMAT0004284	hsa-miR-675-5p
19	MIMAT0004692	hsa-miR-340-5p	67	MIMAT0022297	hsa-miR-5589-5p
20	MIMAT0000263	hsa-miR-199b-5p	68	MIMAT0019773	hsa-miR-4686
21	MIMAT0003251	hsa-miR-548a-3p	69	MIMAT0017991	hsa-miR-3613-3p
22	MIMAT0004549	hsa-miR-148a-5p	70	MIMAT0005928	hsa-miR-548h-5p
23	MIMAT0000763	hsa-miR-338-3p	71	MIMAT0003285	hsa-miR-548c-3p
24	MIMAT0004501	hsa-miR-27a-5p	72	MIMAT0019076	hsa-miR-548am-3p
25	MIMAT0001080	hsa-miR-196b-5p	73	MIMAT0016913	hsa-miR-4285
26	MIMAT0004927	hsa-miR-708-3p	74	MIMAT0018196	hsa-miR-3921
27	MIMAT0004947	hsa-miR-885-5p	75	MIMAT0018088	hsa-miR-3666
28	MIMAT0004614	hsa-miR-193a-5p	76	MIMAT0016859	hsa-miR-4309
29	MIMAT0004671	hsa-miR-194-3p	77	MIMAT0004770	hsa-miR-516a-5p
30	MIMAT0004550	hsa-miR-30c-2-3p	78	MIMAT0018972	hsa-miR-548ah-5p
31	MIMAT0003220	hsa-miR-556-5p	79	MIMAT0004960	hsa-miR-208b
32	MIMAT0004680	hsa-miR-130b-5p	80	MIMAT0004920	hsa-miR-541-3p
33	MIMAT0000266	hsa-miR-205-5p	81	MIMAT0019978	hsa-miR-4800-5p
34	MIMAT0000686	hsa-miR-34c-5p	82	MIMAT0022300	hsa-miR-5590-3p
35	MIMAT0000272	hsa-miR-215	83	MIMAT0000280	hsa-miR-223-3p
36	MIMAT0005792	hsa-miR-320b	84	MIMAT0000222	hsa-miR-192-5p
37	MIMAT0000432	hsa-miR-141-3p	85	MIMAT0000063	hsa-let-7b-5p
38	MIMAT0000617	hsa-miR-200c-3p	86	MIMAT0000101	hsa-miR-103a-3p
39	MIMAT0000089	hsa-miR-31-5p	87	MIMAT0009196	hsa-miR-103a-2-5p
40	MIMAT0003242	hsa-miR-577	88	MIMAT0000417	hsa-miR-15b-5p
41	MIMAT0000261	hsa-miR-183-5p	89	MIMAT0004489	hsa-miR-16-1-3p
42	MIMAT0000682	hsa-miR-200a-3p	90	MIMAT0004518	hsa-miR-16-2-3p
43	MIMAT0000095	hsa-miR-96-5p	91	MIMAT0001618	hsa-miR-191-3p
44	MIMAT0004494	hsa-miR-21-3p	92	MIMAT0000077	hsa-miR-22-3p
45	MIMAT0001536	hsa-miR-429	93	MIMAT0005951	hsa-miR-1307-3p
46	MIMAT0000259	hsa-miR-182-5p	94	MIMAT0000010	cel-miR-39-3p
47	MIMAT0003218	hsa-miR-92b-3p	95		miRTC
48	MIMAT0004571	hsa-miR-200b-5p	96		PPC
