# Supplementary material for: A microRNA profile associated with Opisthorchis viverrini-induced cholangiocarcinoma in tissue and plasma
Source: BMC Cancer. 2015 Apr 23;15:309. doi: 10.1186/s12885-015-1270-5 (PMC4417245; doi:10.1186/s12885-015-1270-5)
Supplement: Additional file 2: Table S1. — EdgeR output from miRNA differential expression analysis. [file 12885_2015_1270_MOESM2_ESM.xlsx]

## Sheet: FFPE_CTT_v_D-NT
miRNA	logFC	logCPM	LR	PValue	FDR
hsa-mir-200b-3p	2.23328	11.2439	22.7521	1.84305e-06	0.00107354
hsa-mir-483-3p	-1.68312	5.51179	21.2349	4.06303e-06	0.00107354
hsa-mir-200a-3p	2.29238	12.2947	20.3822	6.34158e-06	0.00107354
hsa-mir-200a-5p	2.51676	7.07319	20.1452	7.17819e-06	0.00107354
hsa-mir-200b-5p	2.61263	5.31168	19.2554	1.14349e-05	0.00107354
hsa-mir-141-3p	3.29089	14.6262	19.2353	1.15558e-05	0.00107354
hsa-mir-1275	-2.55366	2.38785	19.1191	1.2281e-05	0.00107354
hsa-mir-429	2.37194	10.6384	19.074	1.25744e-05	0.00107354
hsa-mir-135b-5p	2.50605	7.27769	16.5539	4.72878e-05	0.00358862
hsa-mir-486-5p	-1.0272	12.0725	16.2911	5.43184e-05	0.00369808
hsa-mir-885-5p	-2.13868	6.63355	16.1166	5.95592e-05	0.00369808
hsa-mir-378i	-1.4572	6.89525	15.7541	7.21306e-05	0.00410543
hsa-mir-675-3p	-1.7363	4.49477	14.6078	0.000132367	0.00695438
hsa-mir-5588-5p	-1.91624	1.90538	14.2846	0.000157144	0.0076664
hsa-mir-200c-3p	2.91465	9.1479	14.0325	0.000179675	0.00785363
hsa-mir-31-5p	1.69684	9.47037	13.988	0.00018398	0.00785363
hsa-mir-141-5p	3.21869	7.40295	13.7752	0.000206036	0.00827778
hsa-mir-92b-3p	1.71	9.79622	13.3736	0.000255197	0.0096833
hsa-mir-577	2.69097	6.16042	13.1402	0.000289033	0.01039
hsa-mir-34a-3p	1.59798	2.85176	12.9865	0.000313752	0.0107146
hsa-mir-490-3p	-1.52391	3.10974	12.6963	0.000366384	0.0119162
hsa-mir-146b-3p	-0.979334	7.21819	12.404	0.000428421	0.0133005
hsa-mir-378a-3p	-1.22454	12.5619	12.2638	0.00046182	0.013714
hsa-miR-548aq-3p-hsa-mir-548h-3	-1.59069	3.01913	11.7729	0.000601008	0.0158078
hsa-mir-1468	-1.13531	5.39184	11.719	0.000618654	0.0158078
hsa-mir-203a	1.60759	9.60895	11.7182	0.000618915	0.0158078
hsa-mir-548ah-5p	-1.48565	2.82485	11.3847	0.000740517	0.0158078
hsa-mir-222-3p	1.29539	10.0636	11.3669	0.000747645	0.0158078
hsa-mir-548aq-3p	-1.78234	2.86965	11.3521	0.000753643	0.0158078
hsa-mir-182-5p	1.95891	11.7461	11.3007	0.000774797	0.0158078
hsa-mir-27a-3p	1.28971	12.0407	11.2824	0.00078244	0.0158078
hsa-mir-34c-5p	1.68456	6.45613	11.2338	0.000803227	0.0158078
hsa-mir-511-2	-1.35411	2.79092	11.2327	0.000803682	0.0158078
hsa-mir-511-1	-1.35409	2.79092	11.221	0.000808784	0.0158078
hsa-mir-561-5p	1.80712	4.80246	11.1957	0.000819877	0.0158078
hsa-mir-378f	-1.30376	4.02515	11.1553	0.000837933	0.0158078
hsa-mir-483-5p	-1.57532	4.09952	11.1149	0.00085635	0.0158078
hsa-mir-383	-1.74453	2.0067	11.0576	0.000883253	0.0158753
hsa-mir-378d-1	-1.12066	6.92136	10.7758	0.00102838	0.017929
hsa-mir-21-3p	1.12032	12.0904	10.7372	0.00105001	0.017929
hsa-mir-122-5p	-1.58076	12.3979	10.6272	0.00111435	0.0185635
hsa-mir-144-5p	-0.990368	6.32973	10.5483	0.00116296	0.0187725
hsa-mir-378d-2	-1.11818	6.96454	10.5185	0.00118187	0.0187725
hsa-mir-148a-5p	-1.07347	8.10967	10.4674	0.00121502	0.0188603
hsa-mir-96-5p	1.67961	5.72712	10.1757	0.00142304	0.0210057
hsa-mir-34b-5p	1.68222	4.49937	10.1552	0.00143896	0.0210057
hsa-mir-21-5p	1.19631	16.7891	10.1468	0.00144549	0.0210057
hsa-mir-183-5p	2.00641	8.60743	9.72814	0.00181468	0.0258214
hsa-mir-99a-5p	-0.895902	11.3716	9.6434	0.00190033	0.0264882
hsa-mir-378a-5p	-1.05974	4.98962	9.54797	0.00200171	0.0265912
hsa-mir-708-3p	1.4512	4.92728	9.50388	0.00205038	0.0265912
hsa-mir-143-3p	0.85722	16.6225	9.48524	0.00207132	0.0265912
hsa-mir-23a-3p	1.11784	10.6749	9.47093	0.00208753	0.0265912
hsa-mir-144-3p	-0.857425	7.84787	9.45794	0.00210238	0.0265912
hsa-mir-190a	0.970711	4.85212	9.38402	0.00218885	0.0271815
hsa-mir-30c-2	-0.864105	5.474	9.18496	0.00244011	0.0297607
hsa-mir-1246	1.39896	6.10282	9.07906	0.00258553	0.0304691
hsa-mir-181d	0.997436	8.1168	9.07773	0.00258742	0.0304691
hsa-mir-196a-1-5p	2.27706	6.43311	8.91001	0.00283611	0.0328316
hsa-mir-422a	-1.62084	2.02818	8.76829	0.00306513	0.0348914
hsa-mir-338-3p	1.41586	8.94515	8.71985	0.00314764	0.0352432
hsa-mir-378e	-1.34604	2.16616	8.56197	0.00343257	0.0378137
hsa-mir-199b-5p	1.19922	9.25963	8.32475	0.00391084	0.0423985
hsa-mir-99a-3p	-1.04726	5.9349	8.27492	0.00401964	0.0428971
hsa-mir-708-5p	1.61531	5.44918	8.19519	0.00420017	0.0441341
hsa-mir-378g	-1.28239	2.39824	8.16152	0.00427886	0.0442797
hsa-mir-10b-5p	1.45009	12.8851	8.06816	0.00450497	0.0459238

## Sheet: FFPE_CTT_v_N-NT
miRNA	logFC	logCPM	PValue	FDR
hsa-mir-92b-3p	4.63794	9.41247	1.17965e-30	7.91546e-28
hsa-mir-141-3p	8.44632	14.3255	3.96596e-27	1.33058e-24
hsa-mir-200c-3p	7.3684	8.65746	1.09621e-21	2.45186e-19
hsa-mir-21-3p	5.00936	11.7852	1.56237e-20	2.62087e-18
hsa-mir-141-5p	8.20513	6.87177	1.02016e-18	1.36906e-16
hsa-mir-135b-5p	6.07615	6.64875	1.57781e-17	1.76452e-15
hsa-mir-183-5p	5.85902	8.42548	3.73822e-15	3.58335e-13
hsa-mir-182-5p	4.83757	11.4843	5.59702e-15	4.6945e-13
hsa-mir-3613-3p	-2.94411	4.14066	1.90795e-14	1.42248e-12
hsa-mir-21-5p	2.77933	16.3979	2.23955e-14	1.50274e-12
hsa-mir-199b-5p	3.60679	9.01177	2.47393e-14	1.5091e-12
hsa-mir-577	6.13133	5.50588	3.83351e-14	2.14357e-12
hsa-mir-200a-3p	5.65437	12.1607	6.72003e-14	3.46857e-12
hsa-mir-5589-3p	-4.21965	3.52088	7.90849e-14	3.79043e-12
hsa-mir-505-3p	-2.38228	6.75298	9.69654e-14	4.33759e-12
hsa-mir-221-3p	3.22145	11.359	1.03509e-13	4.34091e-12
hsa-mir-483-5p	-4.34817	6.23112	1.51597e-13	5.98361e-12
hsa-mir-181d	2.78332	7.73012	2.43574e-13	8.79369e-12
hsa-mir-429	4.92666	10.5345	2.49002e-13	8.79369e-12
hsa-mir-96-5p	5.22917	5.29084	4.69971e-13	1.57675e-11
hsa-mir-378a-3p	-2.73745	13.2144	8.58335e-13	2.73127e-11
hsa-mir-187-3p	-2.99681	2.67096	8.95499e-13	2.73127e-11
hsa-mir-365a-3p	-2.36627	7.24729	1.3352e-12	3.44584e-11
hsa-miR-365b-3p-hsa-mir-365a	-2.36627	7.24729	1.3352e-12	3.44584e-11
hsa-miR-365a-3p-hsa-mir-365b	-2.36627	7.24729	1.3352e-12	3.44584e-11
hsa-mir-365b-3p	-2.36627	7.24729	1.3352e-12	3.44584e-11
hsa-mir-200b-3p	3.86031	11.1352	1.59203e-12	3.95648e-11
hsa-mir-576-3p	-3.12943	4.52888	1.66677e-12	3.9943e-11
hsa-mir-1246	6.02997	5.81201	3.02051e-12	6.98885e-11
hsa-mir-340-5p	-1.8102	10.2124	4.72451e-12	1.05672e-10
hsa-mir-548ah-5p	-2.7071	3.48297	7.5267e-12	1.62917e-10
hsa-mir-200a-5p	5.68204	6.70044	1.29344e-11	2.71218e-10
hsa-mir-34c-5p	6.35651	6.05633	1.79912e-11	3.65821e-10
hsa-mir-34b-5p	6.82206	4.01817	2.15777e-11	4.25843e-10
hsa-mir-615-3p	6.63806	2.53793	2.53401e-11	4.85805e-10
hsa-mir-30c-1	-2.50425	5.01182	5.53801e-11	1.03222e-09
hsa-mir-23a-3p	2.1737	10.3893	6.67236e-11	1.20522e-09
hsa-mir-378i	-2.70806	7.68657	6.82539e-11	1.20522e-09
hsa-mir-222-3p	2.57105	9.68187	1.1234e-10	1.93282e-09
hsa-mir-196a-2-5p	6.7106	6.66833	1.37436e-10	2.30549e-09
hsa-mir-561-5p	4.12516	4.38927	1.56174e-10	2.55592e-09
hsa-mir-27a-3p	2.27775	11.7645	2.63895e-10	4.21604e-09
hsa-mir-200b-5p	4.06157	4.87918	2.98892e-10	4.6641e-09
hsa-mir-196a-1-5p	6.6345	6.23255	3.22518e-10	4.9184e-09
hsa-mir-338-3p	4.13437	8.81883	4.52092e-10	6.7412e-09
hsa-mir-139-5p	-2.33995	6.57506	5.06594e-10	7.38966e-09
hsa-mir-148a-5p	-2.49336	8.94981	5.65752e-10	8.07701e-09
hsa-mir-27a-5p	3.45319	4.39263	6.12512e-10	8.56241e-09
hsa-mir-30b-5p	-1.74449	10.6613	9.74444e-10	1.33439e-08
hsa-mir-4326	3.67584	2.81426	1.26473e-09	1.69726e-08
hsa-mir-34a-5p	1.63381	8.55725	1.53878e-09	2.02455e-08
hsa-mir-135b-3p	4.68074	2.31658	1.91731e-09	2.47407e-08
hsa-mir-378f	-2.44095	4.84675	2.79421e-09	3.53757e-08
hsa-mir-455-3p	-2.37949	6.92228	2.89423e-09	3.59635e-08
hsa-mir-675-3p	-3.14798	5.50159	3.59427e-09	4.38501e-08
hsa-mir-99b-5p	1.91856	11.1071	5.30897e-09	6.36129e-08
hsa-mir-196b-5p	4.23534	5.52377	8.95126e-09	1.05374e-07
hsa-mir-483-3p	-2.4438	6.0526	1.02557e-08	1.18648e-07
hsa-mir-193b-5p	-2.63951	3.69225	1.28532e-08	1.46178e-07
hsa-mir-26a-2	-2.11615	3.50497	1.71419e-08	1.91704e-07
hsa-mir-181c-5p	2.11554	10.0001	1.81569e-08	1.99726e-07
hsa-mir-122-3p	-3.40923	10.2415	1.96809e-08	2.12998e-07
hsa-mir-5588-5p	-3.04748	2.16127	2.10399e-08	2.24092e-07
hsa-mir-708-3p	3.15849	4.50482	2.16228e-08	2.26702e-07
hsa-mir-26a-1	-2.50191	2.81011	3.02757e-08	3.03988e-07
hsa-mir-135a-1-5p	3.3729	2.88141	3.02882e-08	3.03988e-07
hsa-mir-30c-1-5p	-1.51039	10.6888	3.08583e-08	3.03988e-07
hsa-mir-30c-2-5p	-1.51022	10.6889	3.10132e-08	3.03988e-07
hsa-mir-33a-5p	1.99549	6.17492	3.12595e-08	3.03988e-07
hsa-mir-155-5p	1.86992	9.22383	3.36596e-08	3.21552e-07
hsa-mir-135a-2-5p	3.36931	2.87622	3.40241e-08	3.21552e-07
hsa-mir-3609	3.33767	2.42405	4.20446e-08	3.87404e-07
hsa-mir-101-2-3p	-1.44709	13.395	4.21468e-08	3.87404e-07
hsa-mir-4792	2.97004	7.94487	4.47388e-08	4.05672e-07
hsa-let-7i-5p	1.27222	13.1272	4.53879e-08	4.06071e-07
hsa-mir-885-3p	-2.8583	2.30663	4.61903e-08	4.07812e-07
hsa-mir-101-1-3p	-1.43501	13.3563	4.7186e-08	4.11192e-07
hsa-mir-30e-5p	-1.33476	13.4485	5.65194e-08	4.86212e-07
hsa-mir-4488	7.59748	5.29563	6.05709e-08	5.14469e-07
hsa-mir-31-5p	5.59835	8.642	6.40535e-08	5.37249e-07
hsa-mir-422a	-2.45208	2.2597	7.96324e-08	6.59671e-07
hsa-mir-361-3p	1.32564	7.57616	1.33784e-07	1.09475e-06
hsa-mir-885-5p	-3.13546	7.54198	1.4087e-07	1.13884e-06
hsa-mir-19b-1	-2.29822	2.21565	1.46329e-07	1.16889e-06
hsa-mir-3613-5p	-1.37081	5.70905	1.8292e-07	1.44399e-06
hsa-mir-4524a-5p	-2.75364	1.67346	1.97357e-07	1.53984e-06
hsa-miR-548aq-3p-hsa-mir-548h-3	-2.59764	3.62163	2.27164e-07	1.75204e-06
hsa-mir-221-5p	2.44363	3.92493	2.60358e-07	1.97448e-06
hsa-mir-330-5p	2.16786	4.21336	2.61891e-07	1.97448e-06
hsa-mir-122-5p	-3.11085	13.2943	2.81196e-07	2.09647e-06
hsa-mir-22-5p	-1.6565	5.93843	2.8558e-07	2.10576e-06
hsa-mir-378a-5p	-2.05752	5.60872	3.80961e-07	2.77853e-06
hsa-mir-148a-3p	-1.80495	14.9264	4.00185e-07	2.88735e-06
hsa-mir-193b-3p	-1.71001	8.585	4.15117e-07	2.96323e-06
hsa-mir-7-2-5p	3.04095	3.18175	4.26526e-07	3.01262e-06
hsa-mir-1248	2.99463	5.75411	4.3447e-07	3.03677e-06
hsa-mir-7-3-5p	3.00088	3.18516	4.72064e-07	3.26551e-06
hsa-mir-421	1.8506	6.38678	6.39867e-07	4.38113e-06
hsa-mir-7-1-5p	2.9145	3.20732	7.00188e-07	4.74572e-06
hsa-mir-30b-3p	-2.5489	2.5863	7.95225e-07	5.33596e-06
hsa-mir-652-3p	1.86736	6.85278	9.47103e-07	6.29214e-06
hsa-mir-99b-3p	2.00585	5.66698	1.20017e-06	7.89523e-06
hsa-mir-193a-5p	-1.83973	4.85112	1.22187e-06	7.95996e-06
hsa-mir-153-1	2.13686	4.67749	1.26073e-06	8.05667e-06
hsa-mir-153-2	2.13686	4.67749	1.26073e-06	8.05667e-06
hsa-mir-126-3p	-1.49375	11.49	1.37544e-06	8.70679e-06
hsa-mir-708-5p	2.3562	5.08301	1.44981e-06	9.09177e-06
hsa-mir-1291	2.86932	4.69235	1.55446e-06	9.65782e-06
hsa-mir-3687	4.20976	2.91754	1.64586e-06	1.01319e-05
hsa-mir-193a-3p	-1.27429	7.63886	1.67722e-06	1.0231e-05
hsa-mir-4449	3.14293	4.11048	1.70857e-06	1.02826e-05
hsa-mir-493-5p	2.00098	5.5672	1.71632e-06	1.02826e-05
hsa-mir-30c-2	-1.89963	5.98181	1.83856e-06	1.08993e-05
hsa-mir-376c-3p	-1.95924	8.01929	1.85174e-06	1.08993e-05
hsa-mir-4448	4.35736	4.53704	2.34688e-06	1.36935e-05
hsa-mir-330-3p	2.05123	3.19546	3.23942e-06	1.87347e-05
hsa-mir-1247-5p	2.63187	5.5719	3.2667e-06	1.87347e-05
hsa-mir-455-5p	-1.3081	8.7428	3.51155e-06	1.99682e-05
hsa-mir-548aq-3p	-2.62335	3.45016	3.62243e-06	2.04257e-05
hsa-mir-331-3p	-1.28048	5.60732	4.06518e-06	2.27311e-05
hsa-mir-194-2-3p	-2.09849	5.30379	4.38986e-06	2.43438e-05
hsa-mir-146b-5p	1.47446	11.4312	4.68511e-06	2.57681e-05
hsa-mir-130b-5p	-1.44856	4.86332	5.06675e-06	2.76406e-05
hsa-mir-499a-5p	-1.62759	3.37331	6.01339e-06	3.24007e-05
hsa-mir-548j	-1.99742	2.29765	6.08418e-06	3.24007e-05
hsa-miR-548ap-5p-hsa-mir-548j	-1.99742	2.29765	6.08418e-06	3.24007e-05
hsa-mir-488-3p	-2.30798	2.23734	6.22465e-06	3.28877e-05
hsa-mir-424-5p	-1.30559	9.31522	7.99415e-06	4.19069e-05
hsa-mir-378g	-1.97231	2.65796	8.62987e-06	4.48887e-05
hsa-mir-146b-3p	1.5088	6.22302	1.05366e-05	5.43849e-05
hsa-mir-642a-5p	3.15016	2.01702	1.27788e-05	6.5455e-05
hsa-mir-219-1	-2.12108	2.30633	1.43486e-05	7.29387e-05
hsa-mir-451a	-1.54556	11.9096	1.51883e-05	7.66265e-05
hsa-mir-383	-2.22531	1.99904	1.79071e-05	8.96692e-05
hsa-mir-20a-5p	-1.18827	8.57033	1.83965e-05	9.14372e-05
hsa-mir-378c	-1.66587	9.00059	1.87849e-05	9.26816e-05
hsa-mir-203a	2.40221	9.58074	1.92637e-05	9.43499e-05
hsa-mir-326	-1.76027	5.01724	2.25284e-05	0.00010954
hsa-mir-1247-3p	3.56367	2.92427	2.51816e-05	0.00012156
hsa-mir-490-3p	-2.06869	3.60739	2.60283e-05	0.000123972
hsa-mir-365a-5p	-2.01218	1.95146	2.60508e-05	0.000123972
hsa-mir-410	2.2686	7.14652	3.30188e-05	0.000156026
hsa-mir-223-3p	2.01483	8.32865	3.41998e-05	0.000160476
hsa-mir-450a-1-5p	-1.11321	5.80361	3.85095e-05	0.000179444
hsa-mir-147b	2.78174	4.42327	4.02982e-05	0.00018627
hsa-mir-181b-1-5p	1.5082	10.7553	4.05296e-05	0.00018627
hsa-mir-576-5p	-1.33307	4.2953	4.18932e-05	0.000191227
hsa-mir-625-3p	1.73294	3.44236	4.32371e-05	0.000193114
hsa-mir-125b-1	1.69145	5.28565	4.32624e-05	0.000193114
hsa-mir-9-1-5p	2.07429	5.63362	4.37458e-05	0.000193114
hsa-mir-9-2-5p	2.07429	5.63362	4.37458e-05	0.000193114
hsa-mir-9-3-5p	2.07429	5.63362	4.37458e-05	0.000193114
hsa-mir-1295b-3p	-2.7442	1.27613	4.94129e-05	0.000216706
hsa-mir-450a-2-5p	-1.10116	5.80017	4.99376e-05	0.000217585
hsa-mir-5096	2.53354	2.83135	5.46841e-05	0.000236729
hsa-mir-181b-2-5p	1.47319	10.7981	5.76641e-05	0.00024803
hsa-mir-19b-2-3p	-1.39951	11.611	6.32808e-05	0.00026713
hsa-mir-212-3p	1.40758	3.11702	6.32893e-05	0.00026713
hsa-mir-19b-1-3p	-1.40025	11.6095	6.32991e-05	0.00026713
hsa-mir-181c-3p	1.48399	5.56013	6.53064e-05	0.000273879
hsa-mir-1275	-2.23755	2.21421	6.73725e-05	0.000280788
hsa-mir-151b	1.30156	6.2219	7.91499e-05	0.000327837
hsa-let-7i-3p	1.01099	5.91655	0.000110976	0.000456839
hsa-mir-17-5p	-1.03436	7.68811	0.000112658	0.000460937
hsa-mir-144-5p	-1.47298	6.25818	0.00011337	0.000461037
hsa-mir-181a-2-5p	1.52398	14.1645	0.000119036	0.000478423
hsa-mir-181a-1-5p	1.52396	14.1645	0.000119071	0.000478423
hsa-mir-744-3p	-1.36465	2.57626	0.000123883	0.000494794
hsa-mir-19a-3p	-1.28215	9.40132	0.000130633	0.000518668
hsa-mir-671-3p	1.39314	4.13743	0.000132597	0.000523369
hsa-mir-138-2-5p	2.99209	6.46483	0.000146793	0.000576012
hsa-mir-24-1	-1.16594	3.83408	0.000150591	0.00058691
hsa-mir-664a-3p	-1.32173	6.25659	0.00015132	0.00058691
hsa-mir-138-1-5p	2.93801	6.51554	0.000153033	0.000590143
hsa-mir-584-5p	1.68961	5.03143	0.00016261	0.000623493
hsa-mir-25-3p	0.76937	11.7221	0.000164634	0.000627666
hsa-mir-218-2-5p	1.58895	6.30757	0.000197606	0.000749118
hsa-mir-29a-3p	0.947594	11.8793	0.000200937	0.000757466
hsa-mir-218-1-5p	1.58771	6.3126	0.000205703	0.000771098
hsa-mir-574-3p	-1.08347	8.51821	0.000207942	0.000775161
hsa-mir-431-5p	2.06178	3.58361	0.000212907	0.000789284
hsa-mir-548b-3p	-2.0945	1.53992	0.000223797	0.000825098
hsa-mir-323a-3p	2.62195	3.98538	0.000242137	0.000887837
hsa-mir-30d-5p	-0.892366	13.1804	0.000259273	0.0009455
hsa-mir-874	-1.34805	6.80384	0.000265017	0.000961226
hsa-mir-190b	1.58203	3.42498	0.000278277	0.00100389
hsa-mir-144-3p	-1.18625	7.69461	0.000317638	0.00113976
hsa-mir-4516	4.40934	4.37485	0.000359694	0.0012838
hsa-mir-3591-5p	-1.9762	1.74815	0.000370023	0.00131368
hsa-mir-664a-5p	-1.25981	2.65146	0.000398587	0.0014053
hsa-mir-212-5p	1.65526	1.89731	0.000400019	0.0014053
hsa-mir-301a-3p	1.0278	7.02993	0.000422425	0.00147629
hsa-mir-223-5p	1.50028	2.93242	0.000433581	0.00150569
hsa-miR-548av-3p-hsa-mir-548ah	-1.70761	3.34281	0.000439815	0.00150569
hsa-miR-548ah-3p-hsa-mir-548p	-1.70761	3.34281	0.000439815	0.00150569
hsa-miR-548av-3p-hsa-mir-548p	-1.70761	3.34281	0.000439815	0.00150569
hsa-mir-10b-5p	1.71746	12.9419	0.000453515	0.00154471
hsa-mir-548p	-1.69767	3.33476	0.000467329	0.00158166
hsa-mir-152	-0.934431	7.9431	0.000469078	0.00158166
hsa-mir-133a-1	1.58631	6.40507	0.000528399	0.00176396
hsa-mir-133a-2	1.58631	6.40507	0.000528399	0.00176396
hsa-mir-3611	-2.12629	1.66573	0.000543079	0.00180399
hsa-mir-210	1.66232	8.75605	0.000559946	0.00185086
hsa-mir-4492	2.7632	2.33773	0.000574846	0.00189079
hsa-mir-3656	2.90161	2.67263	0.000628311	0.00205657
hsa-mir-877-5p	1.82332	3.06919	0.000685734	0.00223363
hsa-mir-340-3p	-1.11629	3.87488	0.000723179	0.00234422
hsa-mir-33a-3p	-1.6534	3.58185	0.000843244	0.00272027
hsa-mir-27b-5p	-1.05629	6.59558	0.000868625	0.00278874
hsa-mir-320a	-1.16213	10.8361	0.000882703	0.00282045
hsa-mir-30e-3p	-0.924765	9.3885	0.000907395	0.0028856
hsa-mir-22-3p	-0.872321	15.7063	0.000924423	0.00292588
hsa-mir-3651	1.5419	3.69277	0.00100815	0.00316849
hsa-mir-548ah-3p	-1.64109	3.38468	0.00101052	0.00316849
hsa-mir-548e	-1.12217	3.66633	0.00105493	0.00329237
hsa-mir-132-3p	1.05769	5.30761	0.0010764	0.00334383
hsa-mir-641	-1.35646	2.63477	0.00113851	0.00352046
hsa-mir-125a-5p	1.04396	11.8284	0.00115043	0.00354101
hsa-mir-3065-3p	2.26485	3.84895	0.00120122	0.00368046
hsa-mir-219-1-5p	-1.05667	3.76112	0.00127267	0.00388165
hsa-mir-378d-2	-1.57384	7.17962	0.00144106	0.00437534
hsa-mir-29c-5p	-0.960742	6.19294	0.00146243	0.00442024
hsa-mir-99a-3p	-1.42075	6.12707	0.00161453	0.00485808
hsa-mir-125a-3p	1.38742	3.00289	0.00168755	0.00505513
hsa-mir-377-3p	1.56356	4.26595	0.0017869	0.00532892
hsa-mir-1299	-2.26388	3.61594	0.0018866	0.00560137
hsa-mir-378d-1	-1.55095	7.12553	0.00200319	0.00592131
hsa-mir-3605-3p	1.45071	2.44792	0.00222987	0.00656246
hsa-mir-590-5p	-1.37069	2.16446	0.0023146	0.00678207
hsa-mir-192-5p	-1.41121	16.8228	0.0024678	0.00719955
hsa-mir-4286	-1.25107	6.77867	0.00252494	0.00733436
hsa-mir-143-5p	1.20348	5.77732	0.00253695	0.00733747
hsa-mir-15a-5p	1.02709	9.13042	0.00276243	0.00795534
hsa-mir-493-3p	1.37684	4.72547	0.00283395	0.00810348
hsa-mir-362-5p	-0.901418	5.29296	0.00284837	0.00810348
hsa-mir-1296	-0.861124	4.91117	0.00285011	0.00810348
hsa-mir-216a-5p	-1.98402	2.89757	0.00311525	0.00879059
hsa-mir-192-3p	-1.37569	5.61355	0.00311797	0.00879059
hsa-mir-18a-5p	-0.994741	5.6015	0.00340183	0.00955075
hsa-let-7f-2	-0.732487	4.88796	0.00341826	0.00955689
hsa-mir-143-3p	0.975598	16.6298	0.00356847	0.00993545
hsa-mir-676-3p	-1.4629	1.92714	0.00360129	0.00998539
hsa-mir-3065-5p	2.07904	3.90082	0.00374182	0.0103324
hsa-mir-2355-5p	1.13417	3.28409	0.00379031	0.0104233
hsa-mir-3664-3p	-1.44446	1.47534	0.00386674	0.0105901
hsa-mir-195-5p	-1.09159	9.0171	0.0039256	0.0107076
hsa-mir-217	-1.61783	2.03718	0.00413817	0.0112418
hsa-mir-132-5p	1.17464	3.72645	0.0042762	0.0115699
hsa-mir-10b-3p	2.14205	1.6491	0.00435663	0.0117402
hsa-mir-454-5p	1.23941	2.1568	0.00439954	0.0118084
hsa-mir-4532	2.90365	3.45901	0.00450212	0.0120355
hsa-mir-335-5p	-0.765983	7.18545	0.00466644	0.0124202
hsa-mir-532-5p	0.784592	8.76842	0.00468302	0.0124202
hsa-mir-382-3p	1.59568	3.67772	0.00535051	0.0141346
hsa-mir-1537	1.73388	1.2933	0.00583402	0.0153515
hsa-mir-339-5p	0.818108	6.18252	0.00602046	0.0157802
hsa-mir-92a-1	-1.15454	2.32473	0.00616675	0.0161007
hsa-mir-331-5p	1.23709	2.95672	0.00620887	0.0161479
hsa-mir-4677-3p	-0.980585	3.0411	0.00631761	0.0163672
hsa-mir-381-3p	1.17197	8.15448	0.00648831	0.0167448
hsa-mir-942	1.75974	1.88182	0.00662964	0.0170166
hsa-mir-374c-5p	1.70437	1.75908	0.00664435	0.0170166
hsa-mir-382-5p	1.37186	4.92053	0.00674157	0.0172
hsa-mir-486-5p	-0.877141	11.5341	0.00704163	0.0178644
hsa-mir-10a-5p	1.02823	15.3288	0.00705524	0.0178644
hsa-mir-301b	1.23489	4.65239	0.00729964	0.0184137
hsa-mir-589-5p	0.853506	4.68969	0.00736717	0.0185145
hsa-mir-618	-1.1856	3.30448	0.00751982	0.0188276
hsa-mir-130a-3p	-0.660502	9.63029	0.00777708	0.0193993
hsa-mir-363-3p	1.26758	7.07974	0.00793552	0.0197212
hsa-mir-142-3p	0.845719	9.65826	0.00848256	0.021003
hsa-mir-3677-3p	1.99128	1.77744	0.00857945	0.0211647
hsa-mir-100-5p	0.961109	11.8044	0.00877407	0.0215137
hsa-mir-744-5p	-0.709368	5.51269	0.00878501	0.0215137
hsa-mir-199a-2-5p	0.818588	10.5635	0.00900471	0.0219474
hsa-mir-199a-1-5p	0.818351	10.5632	0.00902754	0.0219474
hsa-mir-598	1.14834	5.62812	0.00925678	0.0224235
hsa-mir-3676-5p	1.71469	1.90754	0.00942145	0.0227403
hsa-mir-450b-5p	-0.781271	5.74021	0.00971428	0.023363
hsa-mir-1303	-0.803926	3.31813	0.0099729	0.0238993
hsa-mir-665	1.29042	1.98212	0.0102076	0.0243747
hsa-mir-3200-3p	1.75966	1.94137	0.0103616	0.0246547
hsa-mir-323b-3p	1.64255	2.72573	0.0116168	0.0275436
hsa-mir-134	1.00778	5.88581	0.0121828	0.028784
hsa-mir-769-5p	-1.03874	9.12	0.0125232	0.0294258
hsa-mir-542-3p	-0.686772	5.45185	0.0125422	0.0294258
hsa-mir-489	1.73514	2.79311	0.0126523	0.0295808
hsa-mir-20a-3p	-1.10622	2.68987	0.0127565	0.0297209
hsa-mir-501-3p	0.731842	5.01782	0.0129552	0.0300795
hsa-mir-375	1.50351	11.681	0.0131118	0.0303379
hsa-mir-539-3p	1.56896	3.87876	0.0132427	0.0305022
hsa-mir-1307-5p	-1.00605	9.8575	0.0132737	0.0305022
hsa-mir-145-5p	0.795288	11.0288	0.0136716	0.0313094
hsa-mir-1273g-3p	1.40991	1.57806	0.0138005	0.031497
hsa-mir-136-5p	1.17822	7.65155	0.0142577	0.0324303
hsa-mir-126-5p	-0.696136	13.4134	0.014394	0.0326297
hsa-mir-101-1-5p	-0.721948	4.80109	0.0145473	0.0327868
hsa-mir-24-2	0.921345	4.37363	0.014589	0.0327868
hsa-mir-214-5p	0.774337	6.24303	0.0146371	0.0327868
hsa-mir-4508	1.52367	1.5897	0.0146588	0.0327868
hsa-mir-337-3p	-0.855197	3.66903	0.0155851	0.0347429
hsa-mir-3176	1.79404	2.02493	0.0158726	0.0352666
hsa-mir-590-3p	-0.63052	4.79295	0.0166029	0.0367353
hsa-let-7c	-0.941835	11.0784	0.0166431	0.0367353
hsa-mir-342-5p	-0.819686	4.1333	0.0172469	0.0379431
hsa-mir-486-3p	1.12414	2.31327	0.017424	0.0381279
hsa-mir-1301	1.08004	3.23291	0.0174612	0.0381279
hsa-mir-425-5p	0.903591	8.66602	0.0175013	0.0381279
hsa-mir-27b-3p	0.716555	15.4669	0.0181633	0.0394421
hsa-mir-6087	1.63682	2.73912	0.0193332	0.0418471
hsa-mir-652-5p	1.04673	2.79665	0.0200088	0.0430896
hsa-mir-1185-1	1.23194	2.1733	0.0200357	0.0430896
hsa-mir-374a-3p	-0.601173	7.90995	0.021138	0.0453151
hsa-mir-194-2-5p	-1.04378	11.5349	0.0216508	0.0462664
hsa-mir-10a-3p	1.07021	4.65469	0.021957	0.0467719
hsa-mir-889	0.884204	6.21724	0.0226674	0.0481325

## Sheet: FFPE_Papillary_v_D-NT
miRNA	logFC	logCPM	LR	PValue	FDR
hsa-mir-200a-5p	3.5888	7.04541	40.3187	2.15734e-10	6.26482e-08
hsa-mir-200b-3p	3.19437	11.4426	39.9115	2.65729e-10	6.26482e-08
hsa-mir-483-3p	-2.53824	5.76959	39.7263	2.92166e-10	6.26482e-08
hsa-mir-200b-5p	4.45395	5.51304	39.244	3.74019e-10	6.26482e-08
hsa-mir-429	3.32446	10.8294	35.8346	2.14801e-09	2.87833e-07
hsa-mir-675-3p	-2.72736	4.84942	34.0569	5.35232e-09	5.97676e-07
hsa-mir-135b-5p	3.61432	6.83843	33.1213	8.65872e-09	8.28763e-07
hsa-mir-183-5p	3.36071	8.62726	32.6246	1.11789e-08	9.36232e-07
hsa-mir-182-5p	3.08147	11.8222	31.9393	1.59069e-08	1.09983e-06
hsa-mir-10b-5p	2.41479	13.0758	31.8781	1.64154e-08	1.09983e-06
hsa-mir-885-5p	-2.93289	6.84826	29.816	4.75054e-08	2.67082e-06
hsa-mir-1275	-3.31494	2.56146	29.8026	4.78355e-08	2.67082e-06
hsa-mir-141-3p	4.49376	14.3758	28.9505	7.42508e-08	3.82677e-06
hsa-mir-200a-3p	3.25205	12.4973	28.5171	9.28769e-08	4.44483e-06
hsa-mir-92b-3p	2.29221	9.8146	28.0586	1.17697e-07	5.25712e-06
hsa-mir-708-3p	2.73722	5.03944	26.8713	2.17461e-07	9.10617e-06
hsa-mir-708-5p	3.14917	5.55989	26.6431	2.44726e-07	9.64507e-06
hsa-mir-1468	-2.12411	5.77455	25.9337	3.53349e-07	1.31524e-05
hsa-mir-378i	-2.28516	7.16616	25.1803	5.22122e-07	1.76719e-05
hsa-mir-34c-5p	2.45934	6.62979	25.1605	5.27521e-07	1.76719e-05
hsa-mir-561-5p	2.75467	5.35067	24.679	6.77179e-07	2.16052e-05
hsa-mir-141-5p	5.15431	7.0397	24.2879	8.296e-07	2.52651e-05
hsa-mir-122-3p	-2.22022	9.11354	23.376	1.33231e-06	3.79373e-05
hsa-mir-200c-3p	4.11788	8.79623	23.3379	1.35895e-06	3.79373e-05
hsa-mir-31-5p	2.39183	6.20421	22.73	1.86438e-06	4.7681e-05
hsa-mir-148a-5p	-1.86227	8.23315	22.697	1.89666e-06	4.7681e-05
hsa-mir-122-5p	-2.4418	12.6003	22.672	1.92147e-06	4.7681e-05
hsa-mir-222-3p	1.85148	9.48417	22.4598	2.14583e-06	5.13466e-05
hsa-mir-99a-3p	-1.64665	6.26957	22.2042	2.45143e-06	5.66364e-05
hsa-mir-99a-5p	-1.48826	11.738	21.7572	3.09434e-06	6.91068e-05
hsa-mir-27a-3p	2.01304	12.0609	20.8604	4.94012e-06	0.00010677
hsa-mir-196a-1-5p	4.08517	7.00605	20.186	7.02667e-06	0.000147121
hsa-mir-378a-3p	-1.91855	12.7322	19.9029	8.14775e-06	0.000165424
hsa-mir-135b-3p	4.81259	2.57032	19.5185	9.96295e-06	0.000196329
hsa-mir-548aq-3p	-2.54723	2.85722	19.3869	1.06736e-05	0.000204323
hsa-mir-199b-5p	1.88449	9.65395	19.1135	1.23171e-05	0.000229235
hsa-mir-96-5p	2.57444	5.61256	18.8527	1.41214e-05	0.000255124
hsa-mir-23a-3p	1.72447	10.7547	18.8062	1.44697e-05	0.000255124
hsa-miR-548aq-3p-hsa-mir-548h-3	-2.22241	3.06791	18.6607	1.56167e-05	0.000268288
hsa-mir-489	3.7596	3.68979	18.2093	1.97913e-05	0.000331505
hsa-mir-4286	-1.71692	7.19666	18.1502	2.04145e-05	0.000333603
hsa-mir-483-5p	-1.90132	3.93696	17.6308	2.68213e-05	0.000427864
hsa-mir-577	3.68149	4.87376	16.8649	4.01371e-05	0.000625391
hsa-mir-383	-2.68774	2.34479	16.6088	4.59385e-05	0.000699518
hsa-mir-548au-5p	-1.8307	3.51315	15.5479	8.04394e-05	0.00119765
hsa-mir-378d-2	-1.75848	7.05976	15.2569	9.38325e-05	0.00136669
hsa-mir-24-2	2.21318	4.54951	15.0725	0.000103458	0.00145636
hsa-mir-338-3p	2.09615	9.13692	15.0566	0.000104336	0.00145636
hsa-mir-378f	-2.01976	4.21045	14.6518	0.000129313	0.00176816
hsa-mir-378d-1	-1.71026	7.0218	14.5168	0.000138918	0.0018615
hsa-mir-221-3p	1.6244	11.2452	14.4622	0.000143003	0.00186571
hsa-mir-3591-5p	-2.40073	2.35183	14.4386	0.000144801	0.00186571
hsa-mir-34a-3p	2.97262	2.91687	14.0658	0.000176526	0.0021901
hsa-mir-153-1	1.9507	5.28032	14.0397	0.000178993	0.0021901
hsa-mir-153-2	1.95076	5.28032	14.0314	0.000179784	0.0021901
hsa-mir-146b-3p	-1.5712	7.15181	13.8587	0.000197079	0.00235791
hsa-mir-422a	-2.5041	2.42413	13.8089	0.000202374	0.00237878
hsa-mir-30c-2	-1.42254	5.1474	13.4252	0.000248263	0.00286787
hsa-mir-5588-5p	-2.45727	2.27354	13.2955	0.000266049	0.00302123
hsa-mir-5100	-1.62273	7.64389	13.1993	0.000280057	0.0031273
hsa-mir-203a	2.05318	9.76935	13.0756	0.000299165	0.00328591
hsa-mir-99b-5p	1.30441	11.2396	13.0308	0.000306402	0.00331111
hsa-mir-190a	1.78	4.65759	12.8907	0.000330211	0.00351177
hsa-mir-551b-3p	-1.97023	2.98328	12.5281	0.000400888	0.00419679
hsa-mir-323b-3p	2.94562	2.84106	12.3014	0.000452628	0.00458471
hsa-mir-4449	2.01009	5.0802	12.2849	0.000456647	0.00458471
hsa-mir-210	1.91393	8.56888	12.2774	0.000458471	0.00458471
hsa-mir-548w	-1.69181	3.01498	11.8421	0.000579068	0.00570552
hsa-let-7e-5p	1.48268	8.98778	11.8144	0.000587734	0.00570698
hsa-mir-455-3p	-1.22341	6.19887	11.5958	0.000660999	0.00632671
hsa-mir-410	1.32796	7.22221	11.4474	0.00071595	0.00675615
hsa-mir-378c	-1.53556	8.76519	11.4113	0.000730004	0.00679309
hsa-mir-183-3p	3.05283	2.57729	11.332	0.000761833	0.00699216
hsa-mir-618	-1.97019	3.77238	11.2605	0.000791733	0.0071684
hsa-mir-214-3p	1.32315	7.15256	11.1522	0.000839324	0.00735788
hsa-mir-21-5p	1.78234	16.5916	11.1505	0.000840087	0.00735788
hsa-mir-490-3p	-2.0036	3.16899	11.1384	0.000845607	0.00735788
hsa-mir-548ah-5p	-2.051	3.21687	11.0297	0.000896628	0.0077018
hsa-mir-24-2-3p	1.27369	9.96522	10.7683	0.00103251	0.00868812
hsa-mir-24-1-3p	1.27317	9.97039	10.7596	0.00103739	0.00868812
hsa-mir-196a-2-5p	3.37946	7.45623	10.7058	0.00106803	0.00878517
hsa-mir-147b	1.94324	4.85042	10.6805	0.0010827	0.00878517
hsa-mir-194-2-3p	-1.73206	4.78321	10.6663	0.00109107	0.00878517
hsa-miR-548c-5p-hsa-mir-548am	-1.37747	3.79112	10.6252	0.00111556	0.00878517
hsa-miR-548au-5p-hsa-mir-548am	-1.37757	3.79112	10.5719	0.00114822	0.00878517
hsa-mir-181c-5p	1.30599	10.3729	10.5667	0.00115145	0.00878517
hsa-miR-548o-5p-hsa-mir-548am	-1.37758	3.79112	10.5647	0.00115268	0.00878517
hsa-mir-548am-5p	-1.37758	3.79112	10.5628	0.00115387	0.00878517
hsa-mir-378a-5p	-1.44758	5.27058	10.5221	0.00117953	0.00887963
hsa-mir-181d	1.42189	8.2199	10.2594	0.00135991	0.0101238
hsa-mir-193a-5p	-1.50016	4.15579	10.1986	0.00140547	0.010348
hsa-mir-139-5p	-1.29174	5.91262	10.0562	0.0015184	0.0110579
hsa-mir-99b-3p	1.38247	5.89646	9.99359	0.00157086	0.0113169
hsa-mir-22-5p	1.4106	5.32439	9.94129	0.00161613	0.0114855
hsa-mir-34b-5p	2.42769	4.9109	9.89417	0.00165803	0.0114855
hsa-mir-548o-2-5p	-1.38609	3.82905	9.83046	0.00171645	0.0114855
hsa-miR-548am-5p-hsa-mir-548c	-1.38612	3.82905	9.82027	0.00172599	0.0114855
hsa-miR-548au-5p-hsa-mir-548c	-1.38613	3.82905	9.81733	0.00172876	0.0114855
hsa-miR-548c-5p-hsa-mir-548o-2	-1.38614	3.82905	9.81668	0.00172936	0.0114855
hsa-mir-203b-3p	2.90028	4.0392	9.8118	0.00173396	0.0114855
hsa-miR-548o-5p-hsa-mir-548c	-1.38622	3.82905	9.79399	0.00175083	0.0114855
hsa-miR-548am-5p-hsa-mir-548o-2	-1.38623	3.82905	9.78902	0.00175557	0.0114855
hsa-mir-548c-5p	-1.38627	3.82905	9.77843	0.00176571	0.0114855
hsa-miR-548au-5p-hsa-mir-548o-2	-1.38633	3.82905	9.76069	0.00178283	0.0114855
hsa-mir-486-5p	-1.08892	11.6083	9.62069	0.00192397	0.0122768
hsa-mir-4508	-2.13197	2.78052	9.46575	0.00209343	0.0132321
hsa-mir-1303	-1.27069	3.67216	9.31918	0.00226768	0.0141995
hsa-mir-548b-3p	-2.21367	2.14341	9.1153	0.00253481	0.0157252
hsa-mir-3613-3p	-1.6271	2.68835	9.03248	0.00265224	0.0163028
hsa-mir-4448	-1.29805	6.00426	8.91651	0.00282604	0.0172132
hsa-mir-193b-3p	-1.18096	8.19939	8.64072	0.00328732	0.0198424
hsa-mir-326	-1.41406	4.50596	8.51771	0.00351707	0.0210396
hsa-mir-493-5p	1.01239	6.3827	8.36505	0.00382505	0.0226795
hsa-mir-4461	-1.67849	3.20938	8.27346	0.00402288	0.0236433
hsa-mir-30c-1	-1.46097	4.12959	8.25312	0.0040682	0.0237017
hsa-mir-125a-3p	1.77072	3.34238	8.22804	0.0041248	0.0238243
hsa-mir-125b-2	-1.1351	8.06988	8.13055	0.00435255	0.0249248
hsa-mir-505-3p	-1.03081	5.72256	8.0671	0.00450763	0.0255942
hsa-mir-92a-1	-1.55855	2.63769	8.01883	0.00462935	0.0260644
hsa-mir-144-5p	-1.09109	5.61846	7.99855	0.00468148	0.0261383
hsa-mir-301a-3p	1.04216	7.02435	7.89905	0.00494607	0.0273873
hsa-mir-3614-5p	-1.51912	2.75652	7.84788	0.00508802	0.0279424
hsa-mir-3065-3p	2.03158	4.62091	7.77629	0.00529364	0.0288353
hsa-mir-615-3p	2.26009	3.32173	7.63617	0.00572093	0.0308375
hsa-mir-421	1.05958	6.68174	7.62601	0.00575326	0.0308375
hsa-mir-511-2	-1.38809	3.03406	7.43394	0.00640052	0.0339185
hsa-mir-511-1	-1.38838	3.03406	7.42585	0.00642933	0.0339185
hsa-mir-181b-1-5p	1.07821	11.0924	7.39803	0.00652954	0.0341781
hsa-mir-548f-3	-1.29499	3.51037	7.29035	0.00693261	0.035744
hsa-mir-26a-2	-1.42691	3.06593	7.28844	0.00693999	0.035744
hsa-mir-548f-2	-1.29522	3.51037	7.27586	0.00698876	0.035744
hsa-mir-144-3p	-0.942201	7.58269	7.21328	0.00723662	0.0367313
hsa-mir-181b-2-5p	1.06105	11.1353	7.19777	0.00729943	0.0367716
hsa-mir-378g	-1.6406	2.71465	7.11055	0.00766315	0.0383157
hsa-mir-548k	-0.928906	4.74538	7.05322	0.0079123	0.0392685
hsa-miR-548av-5p-hsa-mir-548k	-0.929313	4.74538	7.00026	0.00814981	0.0401498
hsa-mir-95	1.07141	4.50607	6.75348	0.00935648	0.045758
hsa-mir-4326	1.39258	3.65355	6.71323	0.00957002	0.0464632
hsa-miR-548ah-3p-hsa-mir-548p	-1.26465	3.24224	6.65021	0.00991442	0.0470923
hsa-mir-550a-3-3p	1.55747	3.12685	6.64251	0.00995738	0.0470923
hsa-mir-1246	1.40163	5.74331	6.63932	0.00997519	0.0470923
hsa-miR-548av-3p-hsa-mir-548ah	-1.26449	3.24224	6.63798	0.00998272	0.0470923
hsa-mir-550a-2-3p	1.55716	3.12685	6.62583	0.010051	0.0470923
hsa-mir-550a-1-3p	1.55689	3.12685	6.61121	0.0101339	0.0471506
hsa-mir-576-3p	-1.58341	2.91961	6.55679	0.0104485	0.0482792
hsa-mir-487b	1.36715	4.61532	6.51579	0.0106921	0.0490665
hsa-miR-548av-3p-hsa-mir-548p	-1.2627	3.24224	6.49951	0.0107904	0.0491808
