# Supplementary material for: A microRNA profile associated with Opisthorchis viverrini-induced cholangiocarcinoma in tissue and plasma
Source: BMC Cancer. 2015 Apr 23;15:309. doi: 10.1186/s12885-015-1270-5 (PMC4417245; doi:10.1186/s12885-015-1270-5)
Supplement: Additional file 4: Table S3. — Summary of miRNA expression in plasma as measured using custom-made qPCR plate. [file 12885_2015_1270_MOESM4_ESM.xlsx]

## Sheet: Sheet1
miRNA's NOT found in plasma (Control or CCA)	miRNA's found in ALL samples (Control and CCA)	miRNAs found in ALL CCA samples (but not all control)	miRNAs NOT found in control samples, but found in SOME CCA
15	9	8	28
hsa-miR-576-3p	hsa-miR-320a	hsa-miR-483-5p	hsa-miR-5690
hsa-miR-3611	hsa-miR-25-3p	hsa-miR-505-3p	hsa-miR-376c-3p
hsa-miR-708-3p	hsa-miR-99b-5p	hsa-miR-874	hsa-miR-378a-3p
hsa-miR-30c-2-3p	hsa-miR-122-5p	hsa-miR-885-5p	hsa-miR-378c
hsa-miR-34c-5p	hsa-miR-4800-5p	hsa-miR-320b	hsa-miR-378d
hsa-miR-96-5p	hsa-miR-223-3p	hsa-miR-92b-3p	hsa-miR-135b-5p
hsa-miR-330-5p	hsa-let-7b-5p	hsa-miR-1275	hsa-miR-548a-3p
hsa-miR-132-5p	Plasma Ctrl miRNAs	hsa-miR-1307-3p	hsa-miR-338-3p
hsa-miR-548h-5p	hsa-miR-15b-5p		hsa-miR-27a-5p
hsa-miR-548am-3p	hsa-miR-191-3p		hsa-miR-194-3p
hsa-miR-3921			hsa-miR-556-5p
hsa-miR-516a-5p			hsa-miR-130b-5p
hsa-miR-548ah-5p			hsa-miR-141-3p
hsa-miR-208b			hsa-miR-577
hsa-miR-5590-3p			hsa-miR-183-5p
			hsa-miR-200a-3p
			hsa-miR-429
			hsa-miR-181c-5p
			hsa-miR-203b-3p
			hsa-miR-143-3p
			hsa-miR-1275
			hsa-miR-675-5p
			hsa-miR-5589-5p
			hsa-miR-4686
			hsa-miR-548c-3p
			hsa-miR-4309
			hsa-miR-541-3p
			hsa-miR-16-1-3p
